# Supplementary material for: An Eya1-Notch axis specifies bipotential epibranchial differentiation in mammalian craniofacial morphogenesis
Source: eLife. 2017 Nov 15;6:e30126. doi: 10.7554/eLife.30126 (PMC5705218; doi:10.7554/eLife.30126)
Supplement: Figure 1—source data 1. [file elife-30126-fig1-data1.xlsx]

## Sheet: Sheet1
Figure 1- source data 1. Source data relating to Figure 1-figure supplement 1E. TUNEL-positive cells were counted on three coronol sections within distal or proximal domain per embryo for E9.5 WT and Eya1 mutant embryos (p=0.000001154624, n=6).
Analysis of variance was performed and significance was estimated using Student's t-test. All quantitative data are means ± SEM. ***= p<0.001.
Genotype	embryos	distal Sections	apoptotic cell number per section	proximal sections	apoptotic cell number per section
Wildtype	1	1.1	79	1.4	38
Wildtype	1	1.2	59	1.5	25
Wildtype	1	1.3	57	1.6	41
Wildtype	2	2.1	58	2.4	42
Wildtype	2	2.2	65	2.5	24
Wildtype	2	2.3	60	2.6	36
Wildtype	3	3.1	75	3.4	52
Wildtype	3	3.2	72	3.5	44
Wildtype	3	3.3	70	3.6	42
Wildtype	4	4.1	93	4.4	43
Wildtype	4	4.2	65	4.5	30
Wildtype	4	4.3	82	4.6	32
Wildtype	5	5.1	53	5.4	53
Wildtype	5	5.2	59	5.5	42
Wildtype	5	5.3	88	5.6	38
Wildtype	6	6.1	80	6.4	31
Wildtype	6	6.2	84	6.5	36
Wildtype	6	6.3	79	6.6	57
Eya1 mutant	1	1.1	153	1.4	33
Eya1 mutant	1	1.2	167	1.5	42
Eya1 mutant	1	1.3	158	1.6	45
Eya1 mutant	2	2.1	148	2.4	33
Eya1 mutant	2	2.2	170	2.5	50
Eya1 mutant	2	2.3	185	2.6	51		t-test	Discovery?	P value	Mean1	Mean2	Difference	SE of difference	t ratio	df
Eya1 mutant	3	3.1	156	3.4	31		Dorsal	***	1.15462e-06	71	145.778	-74.7776	7.22216	10.3539	10
Eya1 mutant	3	3.2	154	3.5	28		Proximal		0.198887	39.2222	46.2222	-6.99998	5.08762	1.37589	10
Eya1 mutant	3	3.3	137	3.6	25
Eya1 mutant	4	4.1	132	4.4	33
Eya1 mutant	4	4.2	163	4.5	66
Eya1 mutant	4	4.3	121	4.6	68
Eya1 mutant	5	5.1	116	5.4	60
Eya1 mutant	5	5.2	131	5.5	54
Eya1 mutant	5	5.3	138	5.6	62
Eya1 mutant	6	6.1	120	6.4	53
Eya1 mutant	6	6.2	139	6.5	49
Eya1 mutant	6	6.3	136	6.6	49
