# Supplementary material for: An Eya1-Notch axis specifies bipotential epibranchial differentiation in mammalian craniofacial morphogenesis
Source: eLife. 2017 Nov 15;6:e30126. doi: 10.7554/eLife.30126 (PMC5705218; doi:10.7554/eLife.30126)
Supplement: Figure 6—source data 1. [file elife-30126-fig6-data1.xlsx]

## Sheet: Sheet1
Figure 6- source data 1. Source data relating to Figure 6E. Notch1 ICD protein levels relative to α-tubulin at each time point were normalized to time point zero.
The relative protein levels were fitted with one-phase decay, and the half life is calculated. All quantitative data are means ± SEM. p values were calculated using unpaired two-tailed t-test. * = p<0.05. ns, not significance.
Time point	N1ICD+Control (N=5)						N1ICD+Eya1 (N=5)
0	1	1	1	1	1		1	1	1	1	1
2	0.625	1.095	0.521	0.6	0.948		1.273	0.758	0.605	1.005	1.921
4	0.504	0.625	0.33	0.45	0.781		1.251	0.721	0.557	1.145	0.583
6	0.898	0.289	0.461	0.509	0.593		1.085	0.689	0.762	1.158	1.023
8	0.4888	0.322	0.314	0.326	0.463		0.958	0.385	0.35	1.18	0.988
10	0.286	0.0875	0.176	0.349	0.451		0.59	0.265	1.285	1.051	0.66
Time point	N1ICD+Eya1DYY (N=3)				N1ICD+Eya1Y4 (N=3)				N1ICD+D327N (N=3)
0	1	1	1		1	1	1		1	1	1
2	0.466	0.789	1.338		0.3	0.582	1.054		0.507	0.58	0.605
4	0.464	0.907	0.311		0.25	0.459	0.884		0.251	0.307	0.503
6	0.565	0.63	0.317		0.476	0.474	0.524		0.177	0.425	0.603
8	0.405	0.615	0.256		0.59	0.527	0.448		0.034	0.294	0.912
10	0.264	0.6	0.224		0.5	0.543	0.43		0.039	0.444	0.304
One phase decay analysis	N1ICD+Control (N=5)			N1ICD+Eya1 (N=5)			N1ICD+Eya1DYY (N=3)			N1ICD+Eya1Y4 (N=3)			N1ICD+D327N (N=3)
Number of points Analyzed	30			30			18			18			18
Half Life (hrs)	5.158			64281			4.22			1.108			1.223
Unpaired two tail t-test	N1ICD+Control VS N1ICD+Eya1				N1ICD+Control VS N1ICD+Eya1DYY				N1ICD+Control VS N1ICD+Eya1Y4				N1ICD+Control VS N1ICD+Eya1D327N
stability	p=0.0226	*			p=0.8125	ns			p=0.8260	ns			P=0.5935	ns
Unpaired two tail t-test
time point 2	p=0.2048	ns
time point 4	p=0.0932	ns
time point 6	p=0.0202	*
time point 8	p=0.0554	ns
time point 10	p=0.0301	*
