# Supplementary material for: An Eya1-Notch axis specifies bipotential epibranchial differentiation in mammalian craniofacial morphogenesis
Source: eLife. 2017 Nov 15;6:e30126. doi: 10.7554/eLife.30126 (PMC5705218; doi:10.7554/eLife.30126)
Supplement: Figure 6—source data 3. [file elife-30126-fig6-data3.xlsx]

## Sheet: Sheet1
Figure 6- source data 3. Source data relating to Figure 6G. Threonine-phosphorylated or total Notch1 ICD protein levels were quantified by ImageJ software and normalized to the control group.
All quantitative data are means ± SEM. p values were calculated using one-sample t-test. * = p<0.05. n=4.
	pT-P level of N1ICD					Total N1ICD level
N1ICD+Control	1	1	1	1		1	1	1	1
N1ICD+Eya1	0.59	0.95	0.65	0.7		1.58	1.5	0.93	1.15
One sample t-test	N1ICD+Control VS N1ICD+Eya1
pT-P level of N1ICD	p=0.0392	*
Total N1ICD level	p=0.222	ns
