# Supplementary material for: An Eya1-Notch axis specifies bipotential epibranchial differentiation in mammalian craniofacial morphogenesis
Source: eLife. 2017 Nov 15;6:e30126. doi: 10.7554/eLife.30126 (PMC5705218; doi:10.7554/eLife.30126)
Supplement: Figure 7—source data 1. [file elife-30126-fig7-data1.xlsx]

## Sheet: Sheet1
Figure 7- source data 1. Source data relating to Figure 7B. Threonine-phosphorylated or total Notch1 ICD, T2122A, T2487A protein levels were quantified by ImageJ software and normalized to the control group.
All quantitative data are means ± SEM. p values were calculated using one-sample t-test. * = p<0.05. ***=p<0.001. ns, not significant.
	pT-P level of N1ICD									Total N1ICD level
N1ICD+Control (N=8)	1	1	1	1	1	1	1	1		1	1	1	1	1	1	1	1
N1ICD+Eya1 (N=8)	0.45	0.97	0.61	0.42	0.71	0.7	0.36	0.56		1.3	1.06	0.98	1.1	1.38	0.8	1.85	1.1
T2122A+Control (N=8)	0.62	0.45	1.02	0.48	0.68	0.66	0.44	0.56		1.4	0.94	1.2	1.48	1.24	0.88	2.36	1.02
T2122A+Eya1 (N=8)	0.57	0.51	1.1	0.51	0.95	0.5	0.47	0.61		1.42	0.69	1.34	1.53	1.36	0.56	3	0.9
T2487A+Control (N=3)						1.19	1.06	0.74							1.22	2.34	1.21
T2487A+Eya1 (N=3)						0.71	0.58	0.55							0.84	2.31	1.03
One sample t-test	N1ICD+Control VS N1ICD+Eya1			T2122A+Control VS T2122A+Eya1			T2487A+Control VS T2487A+Eya1				N1ICD+Control VS T2122A+Control
pT-P level of N1ICD	p=0.0007	***		p=0.3521	ns		p=0.0257	*			p=0.0007	***
Total N1ICD level	p=0.1294	ns		p=0.1011	ns		p=0.7103	ns			p=0.2027	ns
