# Supplementary material for: An Eya1-Notch axis specifies bipotential epibranchial differentiation in mammalian craniofacial morphogenesis
Source: eLife. 2017 Nov 15;6:e30126. doi: 10.7554/eLife.30126 (PMC5705218; doi:10.7554/eLife.30126)
Supplement: Figure 7—source data 2. [file elife-30126-fig7-data2.xlsx]

## Sheet: Sheet1
Figure 7- source data 2. Source data relating to Figure 7D. Notch1 ICD T2122A protein levels relative to α-tubulin at each time point were normalized to time point zero.
All quantitative data are means ± SEM. p values were calculated using unpaired two-tailed t-test. ns, not significance.
Time point	T2122A+Control (N=3)				T2122A+Eya1 (N=3)
0	1	1	1		1	1	1
2	0.972	0.596	0.682		0.536	0.784	0.831
4	1.435	0.604	0.66		0.545	0.904	0.819
6	0.81	0.464	0.631		0.753	0.856	0.929
8	0.803	0.293	0.545		0.971	0.862	0.871
10	0.829	0.309	0.417		0.911	0.733	0.63
Unpaired two tail t-test	T2122A+Control VS T2122A+Eya1
stability	p=0.2752	ns
