# Supplementary material for: An Eya1-Notch axis specifies bipotential epibranchial differentiation in mammalian craniofacial morphogenesis
Source: eLife. 2017 Nov 15;6:e30126. doi: 10.7554/eLife.30126 (PMC5705218; doi:10.7554/eLife.30126)
Supplement: Figure 7—source data 3. [file elife-30126-fig7-data3.xlsx]

## Sheet: Sheet1
Figure 7- source data 3. Source data relating to Figure 7E. Notch1 ICD T2122D protein levels relative to α-tubulin at each time point were normalized to time point zero.
All quantitative data are means ± SEM. p values were calculated using unpaired two-tailed t-test. ns, not significance.
Time point	T2122D+Control (N=3)				T2122D+Eya1 (N=3)
0	1	1	1		1	1	1
2	1.13	0.775	0.799		0.69	0.678	0.834
4	0.838	0.675	0.535		0.753	0.587	0.563
6	0.726	0.475	0.696		0.452	0.48	0.604
8	0.622	0.377	0.393		0.371	0.367	0.186
10	0.594	0.181	0.303		0.402	0.175	0.246
Unpaired two tail t-test	T2122D+Control VS T2122D+Eya1
stability	p=0.5367	ns
